# Supplementary material for: Evaluation of Angiogenesis-Related Genes as Prognostic Biomarkers of Bevacizumab Treated Ovarian Cancer Patients: Results from the Phase IV MITO16A/ManGO OV-2 Translational Study
Source: Cancers (Basel). 2021 Oct 14;13(20):5152. doi: 10.3390/cancers13205152 (PMC8533892; doi:10.3390/cancers13205152)
Supplement: Supplementary file 1 [file cancers-13-05152-s001.zip]

Archive with 1 entries (1 files):
- cancers-1405856-supplementary.pdf
